# Supplementary material for: Pan-Resistome Characterization of Uropathogenic Escherichia coli and Klebsiella pneumoniae Strains Circulating in Uganda and Kenya, Isolated from 2017–2018
Source: Antibiotics (Basel). 2021 Dec 17;10(12):1547. doi: 10.3390/antibiotics10121547 (PMC8698711; doi:10.3390/antibiotics10121547)
Supplement: Supplementary file 1 [file antibiotics-10-01547-s001.zip › antibiotics-1489010-SM-tables.xlsx]

## Sheet: SuppTable1.Metadata
Strain_Name	Country_of_Origin	Species	Patient_gender	Patient_type	Sample_source	UTI_pathogen	AMP	AMC	FOX	CHL	SXT	Nitro	NA	CIP	CRO	CAZ	CTX	FEP	ESBL	MDR
5	Kenya	Escherichia coli	Female	Outpatient	Urine	Yes	R	I	S	R	R	S	R	R	S	S	R	I	Yes	Yes
6	Kenya	Escherichia coli	Female	Outpatient	Urine	Yes	R	S	S	R	R	S	R	R	R	I	R	I	Yes	Yes
7	Kenya	Escherichia coli	Female	Outpatient	Urine	Yes	S	S	S	R	R	S	R	R	R	I	S	S	No	No
8	Kenya	Escherichia coli	Female	Outpatient	Urine	Yes	R	S	R	S	R	S	R	R	S	S	S	S	No	No
9	Kenya	Escherichia coli	Female	Outpatient	Urine	Yes	R	S	R	S	R	S	S	R	S	S	S	S	No	No
10	Kenya	Escherichia coli	Female	Outpatient	Urine	Yes	R	S	S	S	S	S	S	S	S	I	R	S	No	No
11	Kenya	Escherichia coli	Female	Outpatient	Urine	Yes	R	S	S	R	R	S	R	R	R	I	R	I	No	No
12	Kenya	Escherichia coli	Female	Outpatient	Urine	Yes	R	S	S	S	R	S	R	R	R	S	R	I	Yes	Yes
13	Kenya	Escherichia coli	Female	Outpatient	Urine	Yes	R	S	S	S	R	S	R	S	S	S	S	S	No	No
14	Kenya	Escherichia coli	Female	Outpatient	Urine	Yes	R	S	S	S	R	S	R	I	S	S	I	S	No	No
15	Kenya	Escherichia coli	Female	Outpatient	Urine	Yes	R	S	S	S	R	S	R	I	S	S	R	S	Yes	No
16	Kenya	Escherichia coli	Female	Outpatient	Urine	Yes	R	S	S	S	R	S	R	S	S	S	S	S	No	No
20	Kenya	Escherichia coli	Female	Outpatient	Urine	Yes	R	S	S	R	R	S	R	R		I	R	I	Yes	Yes
21	Kenya	Escherichia coli	Female	Outpatient	Urine	Yes	R	S	R	S	R	S	R	R	S	S	S	S	No	No
23	Kenya	Escherichia coli	Female	Outpatient	Urine	Yes	R	S	R	R	R	S	R	R	R	R	R	R	Yes	Yes
24	Kenya	Escherichia coli	Female	Outpatient	Urine	Yes	R	S	S	S	R	S	R	R	R	I	R	S	Yes	Yes
25	Kenya	Klebsiella pneumoniae	Female	Outpatient	Urine	Yes	R	R	R	S	R	R	R	R	R	R	R	R	Yes	Yes
26	Kenya	Klebsiella pneumoniae	Female	Outpatient	Urine	Yes	R	R	R	S	R	R	R	R	R	R	R	R	Yes	Yes
27	Kenya	Klebsiella pneumoniae	Female	Outpatient	Urine	Yes	R	R	R	S	R	R	R	R	R	R	R	R	Yes	Yes
28	Kenya	Klebsiella pneumoniae	Female	Outpatient	Urine	Yes	R	R	R	S	R	R	R	R	R	R	R	I	Yes	Yes
29	Kenya	Klebsiella pneumoniae	Female	Outpatient	Urine	Yes	R	R	R	S	R	S	R	R	R	R	R	S	Yes	Yes
30	Kenya	Klebsiella pneumoniae	Female	Outpatient	Urine	Yes	R	R	R	S	R	S	R	S	R	R	R	R	Yes	Yes
31	Kenya	Klebsiella pneumoniae	Female	Outpatient	Urine	Yes	R	R	R	S	R	S	R	R	R	R	R	R	Yes	Yes
32	Kenya	Klebsiella pneumoniae	Female	Outpatient	Urine	Yes	R	R	R	S	R	S	R	R	R	R	R	R	Yes	Yes
33	Kenya	Klebsiella pneumoniae	Female	Outpatient	Urine	Yes	R	R	R	S	R	R	R	R	R	R	R	S	Yes	Yes
34	Kenya	Klebsiella pneumoniae	Female	Outpatient	Urine	Yes	R	R	R	S	R	R	R	R	R	R	R	S	Yes	Yes
35	Kenya	Klebsiella pneumoniae	Female	Outpatient	Urine	Yes	ND	ND	ND	ND	ND	ND	ND	ND	ND	ND	ND	ND	ND	ND
36	Kenya	Klebsiella pneumoniae	Female	Outpatient	Urine	Yes	ND	ND	ND	ND	ND	ND	ND	ND	ND	ND	ND	ND	ND	ND
51	Kenya	Escherichia coli	ND	Outpatient	wound sample	Yes	ND	ND	ND	ND	ND	ND	ND	ND	ND	ND	ND	ND	ND	ND
55	Kenya	Klebsiella pneumoniae	Female	Outpatient	Urine	Yes	ND	ND	ND	ND	ND	ND	ND	ND	ND	ND	ND	ND	ND	ND
56	Kenya	Klebsiella pneumoniae	Female	Outpatient	Urine	Yes	ND	ND	ND	ND	ND	ND	ND	ND	ND	ND	ND	ND	ND	ND
60	Kenya	Escherichia coli	ND	Outpatient	Urine	Yes	ND	ND	ND	ND	ND	ND	ND	ND	ND	ND	ND	ND	ND	ND
63	Kenya	Escherichia coli	ND	Outpatient	Urine	Yes	ND	ND	ND	ND	ND	ND	ND	ND	ND	ND	ND	ND	ND	ND
64	Kenya	Escherichia coli	ND	Outpatient	fecal	Yes	ND	ND	ND	ND	ND	ND	ND	ND	ND	ND	ND	ND	ND	ND
67	Kenya	Escherichia coli	ND	Outpatient	Urine	Yes	ND	ND	ND	ND	ND	ND	ND	ND	ND	ND	ND	ND	ND	ND
68	Kenya	Escherichia coli	ND	Outpatient	hospital surface	Yes	ND	ND	ND	ND	ND	ND	ND	ND	ND	ND	ND	ND	ND	ND
70	Kenya	Escherichia coli	ND	Outpatient	hospital surface	No	ND	ND	ND	ND	ND	ND	ND	ND	ND	ND	ND	ND	ND	ND
71	Kenya	Escherichia coli	ND	Outpatient	Urine	Yes	ND	ND	ND	ND	ND	ND	ND	ND	ND	ND	ND	ND	ND	ND
72	Kenya	Escherichia coli	ND	Outpatient	Urine	Yes	ND	ND	ND	ND	ND	ND	ND	ND	ND	ND	ND	ND	ND	ND
73	Kenya	Escherichia coli	ND	Outpatient	Urine	Yes	ND	ND	ND	ND	ND	ND	ND	ND	ND	ND	ND	ND	ND	ND
74	Kenya	Escherichia coli	ND	Outpatient	Sewage sample	Yes	ND	ND	ND	ND	ND	ND	ND	ND	ND	ND	ND	ND	ND	ND
75	Kenya	Escherichia coli	ND	Outpatient	Sewage sample	No	ND	ND	ND	ND	ND	ND	ND	ND	ND	ND	ND	ND	ND	ND
76	Kenya	Escherichia coli	ND	Outpatient	Sewage sample	No	ND	ND	ND	ND	ND	ND	ND	ND	ND	ND	ND	ND	ND	ND
87	Kenya	Escherichia coli	ND	Outpatient	Sewage sample	Yes	ND	ND	ND	ND	ND	ND	ND	ND	ND	ND	ND	ND	ND	ND
89	Kenya	Klebsiella pneumoniae	Female	Outpatient	Urine	Yes	ND	ND	ND	ND	ND	ND	ND	ND	ND	ND	ND	ND	ND	ND
90	Kenya	Klebsiella pneumoniae	Female	Outpatient	Urine	Yes	ND	ND	ND	ND	ND	ND	ND	ND	ND	ND	ND	ND	ND	ND
97	Kenya	Escherichia coli	ND	Outpatient	Urine	Yes	ND	ND	ND	ND	ND	ND	ND	ND	ND	ND	ND	ND	ND	ND
102	Kenya	Escherichia coli	ND	Outpatient	Wound sample	Yes	ND	ND	ND	ND	ND	ND	ND	ND	ND	ND	ND	ND	ND	ND
103	Kenya	Escherichia coli	ND	Outpatient	Sewage sample	Yes	ND	ND	ND	ND	ND	ND	ND	ND	ND	ND	ND	ND	ND	ND
105	Kenya	Escherichia coli	ND	Outpatient	Food sample	Yes	ND	ND	ND	ND	ND	ND	ND	ND	ND	ND	ND	ND	ND	ND
106	Kenya	Escherichia coli	ND	Outpatient	Food sample	Yes	ND	ND	ND	ND	ND	ND	ND	ND	ND	ND	ND	ND	ND	ND
BN1	Uganda	Escherichia coli	ND	Outpatient	Urine	Yes	ND	ND	ND	ND	ND	ND	ND	ND	ND	ND	ND	ND	ND	ND
BN12	Uganda	Escherichia coli	ND	Outpatient	Urine	Yes	ND	ND	ND	ND	ND	ND	ND	ND	ND	ND	ND	ND	ND	ND
BN14	Uganda	Klebsiella pneumoniae	Female	Outpatient	Urine	Yes	ND	ND	ND	ND	ND	ND	ND	ND	ND	ND	ND	ND	ND	ND
BN16	Uganda	Klebsiella pneumoniae	Female	Outpatient	Urine	Yes	ND	ND	ND	ND	ND	ND	ND	ND	ND	ND	ND	ND	ND	ND
BN18	Uganda	Escherichia coli	Female	Outpatient	Urine	No	ND	ND	ND	ND	ND	ND	ND	ND	ND	ND	ND	ND	ND	ND
BN19	Uganda	Escherichia coli	Male	Outpatient	Urine	Yes	ND	ND	ND	ND	ND	ND	ND	ND	ND	ND	ND	ND	ND	ND
BN2	Uganda	Escherichia coli	ND	Outpatient	Urine	Yes	ND	ND	ND	ND	ND	ND	ND	ND	ND	ND	ND	ND	ND	ND
BN20	Uganda	Escherichia coli	ND	Outpatient	Urine	Yes	ND	ND	ND	ND	ND	ND	ND	ND	ND	ND	ND	ND	ND	ND
BN21	Uganda	Escherichia coli	ND	Outpatient	Urine	No	ND	ND	ND	ND	ND	ND	ND	ND	ND	ND	ND	ND	ND	ND
BN24	Uganda	Escherichia coli	ND	Outpatient	Urine	No	ND	ND	ND	ND	ND	ND	ND	ND	ND	ND	ND	ND	ND	ND
BN25	Uganda	Escherichia coli	ND	Outpatient	Urine	Yes	ND	ND	ND	ND	ND	ND	ND	ND	ND	ND	ND	ND	ND	ND
BN26	Uganda	Escherichia coli	ND	Outpatient	Urine	Yes	ND	ND	ND	ND	ND	ND	ND	ND	ND	ND	ND	ND	ND	ND
BN27	Uganda	Escherichia coli	ND	Outpatient	Urine	Yes	ND	ND	ND	ND	ND	ND	ND	ND	ND	ND	ND	ND	ND	ND
BN28	Uganda	Escherichia coli	ND	Outpatient	Urine	No	ND	ND	ND	ND	ND	ND	ND	ND	ND	ND	ND	ND	ND	ND
BN29	Uganda	Escherichia coli	ND	Outpatient	Urine	No	ND	ND	ND	ND	ND	ND	ND	ND	ND	ND	ND	ND	ND	ND
BN3	Uganda	Escherichia coli	ND	Outpatient	Urine	Yes	ND	ND	ND	ND	ND	ND	ND	ND	ND	ND	ND	ND	ND	ND
BN33	Uganda	Escherichia coli	ND	Outpatient	Urine	No	ND	ND	ND	ND	ND	ND	ND	ND	ND	ND	ND	ND	ND	ND
BN34	Uganda	Escherichia coli	ND	Outpatient	Urine	No	ND	ND	ND	ND	ND	ND	ND	ND	ND	ND	ND	ND	ND	ND
BN35	Uganda	Escherichia coli	ND	Outpatient	Urine	No	ND	ND	ND	ND	ND	ND	ND	ND	ND	ND	ND	ND	ND	ND
BN37	Uganda	Escherichia coli	ND	Outpatient	Urine	Yes	ND	ND	ND	ND	ND	ND	ND	ND	ND	ND	ND	ND	ND	ND
BN38	Uganda	Escherichia coli	ND	Outpatient	Urine	Yes	ND	ND	ND	ND	ND	ND	ND	ND	ND	ND	ND	ND	ND	ND
BN41	Uganda	Escherichia coli	ND	Outpatient	Urine	Yes	ND	ND	ND	ND	ND	ND	ND	ND	ND	ND	ND	ND	ND	ND
BN42	Uganda	Escherichia coli	ND	Outpatient	Urine	Yes	ND	ND	ND	ND	ND	ND	ND	ND	ND	ND	ND	ND	ND	ND
BN43	Uganda	Escherichia coli	ND	Outpatient	Urine	Yes	ND	ND	ND	ND	ND	ND	ND	ND	ND	ND	ND	ND	ND	ND
BN44	Uganda	Escherichia coli	ND	Outpatient	Urine	Yes	ND	ND	ND	ND	ND	ND	ND	ND	ND	ND	ND	ND	ND	ND
BN47	Uganda	Escherichia coli	ND	Outpatient	Urine	Yes	ND	ND	ND	ND	ND	ND	ND	ND	ND	ND	ND	ND	ND	ND
BN48	Uganda	Escherichia coli	ND	Outpatient	Urine	Yes	ND	ND	ND	ND	ND	ND	ND	ND	ND	ND	ND	ND	ND	ND
BN49	Uganda	Escherichia coli	ND	Outpatient	Urine	Yes	ND	ND	ND	ND	ND	ND	ND	ND	ND	ND	ND	ND	ND	ND
BN5	Uganda	Escherichia coli	ND	Outpatient	Urine	No	ND	ND	ND	ND	ND	ND	ND	ND	ND	ND	ND	ND	ND	ND
BN50	Uganda	Escherichia coli	ND	Outpatient	Urine	Yes	ND	ND	ND	ND	ND	ND	ND	ND	ND	ND	ND	ND	ND	ND
BN51	Uganda	Escherichia coli	ND	Outpatient	Urine	Yes	ND	ND	ND	ND	ND	ND	ND	ND	ND	ND	ND	ND	ND	ND
BN52	Uganda	Escherichia coli	ND	Outpatient	Urine	No	ND	ND	ND	ND	ND	ND	ND	ND	ND	ND	ND	ND	ND	ND
BN54	Uganda	Escherichia coli	ND	Outpatient	Urine	No	ND	ND	ND	ND	ND	ND	ND	ND	ND	ND	ND	ND	ND	ND
BN55	Uganda	Escherichia coli	ND	Outpatient	Urine	Yes	ND	ND	ND	ND	ND	ND	ND	ND	ND	ND	ND	ND	ND	ND
BN56	Uganda	Escherichia coli	ND	Outpatient	Urine	Yes	ND	ND	ND	ND	ND	ND	ND	ND	ND	ND	ND	ND	ND	ND
BN57	Uganda	Escherichia coli	ND	Outpatient	Urine	Yes	ND	ND	ND	ND	ND	ND	ND	ND	ND	ND	ND	ND	ND	ND
BN59	Uganda	Escherichia coli	ND	Outpatient	Urine	No	ND	ND	ND	ND	ND	ND	ND	ND	ND	ND	ND	ND	ND	ND
BN6	Uganda	Escherichia coli	ND	Outpatient	Urine	Yes	ND	ND	ND	ND	ND	ND	ND	ND	ND	ND	ND	ND	ND	ND
BN60	Uganda	Escherichia coli	ND	Outpatient	Urine	No	ND	ND	ND	ND	ND	ND	ND	ND	ND	ND	ND	ND	ND	ND
BN62	Uganda	Escherichia coli	ND	Outpatient	Urine	No	ND	ND	ND	ND	ND	ND	ND	ND	ND	ND	ND	ND	ND	ND
BN63	Uganda	Escherichia coli	ND	Outpatient	Urine	No	ND	ND	ND	ND	ND	ND	ND	ND	ND	ND	ND	ND	ND	ND
BN66	Uganda	Escherichia coli	ND	Outpatient	Urine	No	ND	ND	ND	ND	ND	ND	ND	ND	ND	ND	ND	ND	ND	ND
BN7	Uganda	Klebsiella pneumoniae	Female	Outpatient	Urine	Yes	ND	ND	ND	ND	ND	ND	ND	ND	ND	ND	ND	ND	ND	ND
BN70	Uganda	Escherichia coli	ND	Outpatient	Urine	No	ND	ND	ND	ND	ND	ND	ND	ND	ND	ND	ND	ND	ND	ND
BN71	Uganda	Escherichia coli	ND	Outpatient	Urine	No	ND	ND	ND	ND	ND	ND	ND	ND	ND	ND	ND	ND	ND	ND
BN74	Uganda	Escherichia coli	ND	Outpatient	Urine	No	ND	ND	ND	ND	ND	ND	ND	ND	ND	ND	ND	ND	ND	ND
BN75	Uganda	Escherichia coli	ND	Outpatient	Urine	No	ND	ND	ND	ND	ND	ND	ND	ND	ND	ND	ND	ND	ND	ND
BN76	Uganda	Escherichia coli	ND	Outpatient	Urine	No	ND	ND	ND	ND	ND	ND	ND	ND	ND	ND	ND	ND	ND	ND
BN77	Uganda	Escherichia coli	ND	Outpatient	Urine	No	ND	ND	ND	ND	ND	ND	ND	ND	ND	ND	ND	ND	ND	ND

## Sheet: SuppTable2a.BacWGSTDB_Ecoli
Accession/Link to file	Data source	Isolate ID	ST	Host	Disease	Isolation_Source	Country_State	Collection_Year	Antimicrobial_resistance_gene	Virulence_gene
JHDI01	Reference from BacWGSTDB	1_110_08_S4_C3	10	Human	ND	stool	Tanzania	2009	aph(3'')-Ib,aph(6)-Id,blaTEM-1B,dfrA8,mdf(A),mph(A),sul2	acrA,acrB,allB,aslA,csgB,entB,entC,entD,entE,entF,entS,espL1,espR1,espX4,espX5,espY1,fdeC,fepA,fepB,fepC,fepD,fepG,fes,fimA,fimB,fimC,fimD,fimE,fimF,fimG,fimH,fimI,gnd,iucA,iucB,iucC,iucD,iutA,ompA,rcsB,sigA,yagW/ecpD,yagX/ecpC,yagY/ecpB,yagZ/ecpA,ykgK/ecpR
MOZS01	Reference from BacWGSTDB	1_4_R4	10	Human	ND	feces	Australia: Sydney	2008	dfrA7,mdf(A),sul1,tet(A)	acrA,acrB,allB,aslA,csgB,entB,entC,entD,entE,entF,entS,espL1,espL4,espR1,espX1,espX4,espX5,espY1,fepA,fepB,fepC,fepD,fepG,fes,fimB,fyuA,gnd,gspC,gspD,gspE,gspF,gspG,gspH,gspI,gspJ,gspK,gspL,gspM,irp1,irp2,iucA,iucB,iucC,iucD,iutA,kpsD,kpsM,kpsT,ompA,papX,rcsB,sat,senB,yagW/ecpD,yagX/ecpC,yagY/ecpB,yagZ/ecpA,ybtA,ybtE,ybtP,ybtQ,ybtS,ybtT,ybtU,ybtX,ykgK/ecpR
CXYF01	Reference from BacWGSTDB	07_4338	10	ND	ND	River water	South Korea	ND	aadA2,aph(3'')-Ib,aph(6)-Id,blaTEM-1B,catA1,dfrA12,mdf(A),mph(A),sul1,sul2	acrA,acrB,allB,aslA,csgB,entB,entC,entD,entE,entF,entS,espL1,espL4,espR1,espX1,espX4,espX5,espY1,fdeC,fepA,fepB,fepC,fepD,fepG,fes,fimA,fimB,fimC,fimD,fimE,fimF,fimG,fimH,fimI,gnd,gspD,gspE,gspF,gspG,gspH,gspI,gspJ,gspK,gspL,gspM,ompA,rcsB,yagW/ecpD,yagX/ecpC,yagY/ecpB,yagZ/ecpA,ykgK/ecpR
JMGV01	Reference from BacWGSTDB	2_011_08_S3_C3	10	Human	ND	stool	Tanzania	2009	blaTEM-1B,dfrA8,mdf(A),mph(A)	aap/aspU,acrA,acrB,allB,aslA,astA,csgB,entB,entC,entD,entE,entF,entS,espL1,espL4,espR1,espX4,espX5,fepA,fepB,fepC,fepD,fepG,fes,fimA,fimB,fimC,fimD,fimE,fimF,fimG,fimH,fimI,fyuA,gnd,gspM,irp1,irp2,iucA,iucB,iucC,iucD,iutA,ompA,rcsB,yagW/ecpD,yagX/ecpC,yagY/ecpB,yagZ/ecpA,ybtA,ybtE,ybtP,ybtQ,ybtS,ybtT,ybtU,ybtX,ykgK/ecpR
LSBS01	Reference from BacWGSTDB	3c112	10	Human	ND	feces	Viet Nam: Hanoi	2021	aac(6')-Ib,aph(3'')-Ib,aph(6)-Id,blaCTX-M-14,blaTEM-1B,cmlA1,dfrA14,erm(B),mdf(A),mph(A),sul2,tet(A)	acrA,acrB,allB,aslA,cpsACP,csgB,entB,entC,entD,entE,entF,entS,espL1,espL4,espR1,espR4,espX4,espX5,espY1,fepA,fepB,fepC,fepD,fepG,fes,fimA,fimB,fimC,fimD,fimE,fimF,fimG,fimH,fimI,fyuA,galF,gnd,gspC,gspL,gspM,irp1,irp2,ompA,rcsB,ugd,wzi,yagW/ecpD,yagX/ecpC,yagY/ecpB,yagZ/ecpA,ybtA,ybtE,ybtP,ybtQ,ybtS,ybtT,ybtU,ybtX,ykgK/ecpR
BIBD01	Reference from BacWGSTDB	9_1BK	10	Cow	ND	ND	USA	2018	blaTEM-1B,mdf(A),tet(A),tet(M)	acrA,acrB,allB,aslA,csgB,entB,entC,entD,entE,entF,entS,espL1,espL4,espR1,espX1,espX4,espX5,espY1,faeE,fdeC,fepA,fepB,fepC,fepD,fepG,fes,fimA,fimB,fimC,fimD,fimE,fimF,fimG,fimH,fimI,fyuA,gtrA,gtrB,hlyA,hlyB,hlyC,hlyD,irp1,irp2,ompA,rcsB,yagW/ecpD,yagX/ecpC,yagY/ecpB,yagZ/ecpA,ybtA,ybtE,ybtP,ybtQ,ybtS,ybtT,ybtU,ybtX,ykgK/ecpR
10.6084/m9.figshare.17091293	HATUA Pilot	BN20	10	Human	Urinary Tract Infection	Urine	Uganda	2017	aadA1,aph(3'')-Ib,aph(6)-Id,blaTEM-1B,dfrA1,mdf(A),sul1,sul2,tet(A)	acrA,acrB,allB,aslA,cpsACP,csgB,entB,entC,entD,entE,entF,entS,espL1,espL4,espR1,espR4,espX1,espX4,espX5,espY1,fdeC,fepA,fepB,fepC,fepD,fepG,fes,fimA,fimB,fimC,fimD,fimE,fimF,fimG,fimH,fimI,galF,gnd,manB,manC,ompA,rcsB,ugd,wzi,yagW/ecpD,yagX/ecpC,yagY/ecpB,yagZ/ecpA,ykgK/ecpR
10.6084/m9.figshare.17091293	HATUA Pilot	BN37	10	Human	Urinary Tract Infection	Urine	Uganda	2017	aac(3)-IId,aadA5,aph(3'')-Ib,aph(6)-Id,blaCTX-M-15,blaTEM-1B,dfrA17,mdf(A),mph(A),sul2,tet(A)	acrA,acrB,afaF-VII,allB,aslA,astA,csgB,entB,entC,entD,entE,entF,entS,espL1,espL4,espR1,espX1,espX4,espX5,espY1,fdeC,fepA,fepB,fepC,fepD,fepG,fes,fimA,fimB,fimC,fimD,fimE,fimF,fimG,fimH,fimI,fyuA,galF,gnd,gspC,gspD,gspE,gspF,gspG,gspH,gspI,gspJ,gspK,gspL,gspM,irp1,irp2,iucA,iucB,iucC,iucD,iutA,manB,manC,ompA,rcsB,ugd,wzi,yagW/ecpD,yagX/ecpC,yagY/ecpB,yagZ/ecpA,ybtA,ybtE,ybtP,ybtQ,ybtS,ybtT,ybtU,yb…
10.6084/m9.figshare.17091293	HATUA Pilot	BN47	10	Human	Urinary Tract Infection	Urine	Uganda	2017	aadA1,aph(3'')-Ib,aph(6)-Id,blaTEM-1B,dfrA1,mdf(A),sul1,sul2,tet(A)	acrA,acrB,allB,aslA,cpsACP,csgB,entB,entC,entD,entE,entF,entS,espL1,espL4,espR1,espR4,espX1,espX4,espX5,espY1,fdeC,fepA,fepB,fepC,fepD,fepG,fes,fimA,fimB,fimC,fimD,fimE,fimF,fimG,fimH,fimI,galF,gnd,manB,manC,ompA,rcsB,ugd,wzi,yagW/ecpD,yagX/ecpC,yagY/ecpB,yagZ/ecpA,ykgK/ecpR
10.6084/m9.figshare.17091293	HATUA Pilot	BN49	10	Human	Urinary Tract Infection	Urine	Uganda	2017	mdf(A),qnrB19	acrA,acrB,allB,aslA,astA,cesD,cesD2,cesF,cesL,cesT,csgB,eae,entB,entC,entD,entE,entF,entS,escC,escD,escE,escF,escI,escJ,escL,escN,escO,escP,escR,escS,escT,escU,escV,espA,espB,espH,espK,espL1,espL4,espR1,espX1,espX4,espX5,espY1,etgA,fdeC,fepA,fepB,fepC,fepD,fepG,fes,fimA,fimB,fimC,fimD,fimE,fimF,fimG,fimH,fimI,fyuA,galF,gnd,gspM,hlyA,hlyB,hlyC,hlyD,irp1,irp2,nleB2,nleC,ompA,pet,rcsB,senB,sepD,sepL…
CP023853	Reference from BacWGSTDB	2_0	131	Human	ND	Urinary Tract Infection	Sweden	2009	blaCTX-M-15,mdf(A)	acrB,afaA,afaB-I,afaC-I,afaD,allB,aslA,chuA,chuS,chuT,chuU,chuV,chuW,chuX,chuY,csgB,daaF,draP,entB,entC,entD,entE,entF,entS,fdeC,fepA,fepB,fepC,fepD,fepG,fes,fimA,fimC,fimD,fimE,fimF,fimG,fimH,fimI,fyuA,gspL,gspM,irp1,irp2,iucA,iucB,iucC,iucD,iutA,kpsD,kpsM,ompA,papB,papC,papD,papF,papG,papH,papI,papJ,papK,papX,rcsB,sat,yagW/ecpD,yagX/ecpC,yagY/ecpB,yagZ/ecpA,ybtA,ybtE,ybtP,ybtQ,ybtS,ybtT,ybtU,yb…
JNQU01	Reference from BacWGSTDB	2_316_03_S4_C3	131	Human	ND	stool	Tanzania	2009	aac(3)-IId,aph(3'')-Ib,aph(6)-Id,blaTEM-1B,catA1,dfrA7,mdf(A),sul2,tet(A)	acrB,agg3B,agg3C,agg3D,allB,aslA,chuA,chuS,chuT,chuU,chuV,chuW,chuX,chuY,clbS,cnf1,csgB,entB,entC,entD,entE,entF,entS,fdeC,fepA,fepB,fepC,fepD,fepG,fes,fimA,fimB,fimC,fimD,fimE,fimF,fimG,fimH,fimI,fyuA,gnd,gspC,gspD,gspE,gspF,gspG,gspH,gspI,gspJ,gspK,gspL,gspM,hlyA,hlyB,hlyC,hlyD,irp1,irp2,iucA,iucB,iucC,iucD,iutA,kpsD,kpsM,ompA,papB,papC,papD,papE,papF,papG,papH,papI,papJ,papK,rcsB,yagW/ecpD,yag…
SDUG01	Reference from BacWGSTDB	2_N4EC	131	ND	ND	Environment	Lebanon	2018	aadA5,blaTEM-1B,dfrA17,mdf(A),mph(A),sul1,sul2	acrB,afaB-I,afaC-I,allB,aslA,chuA,chuS,chuT,chuU,chuV,chuW,chuX,chuY,csgB,daaF,draA,draD,draE2,draP,entB,entC,entD,entE,entF,entS,fdeC,fepA,fepB,fepC,fepD,fepG,fes,fimA,fimB,fimC,fimD,fimE,fimF,fimG,fimH,fimI,fyuA,gspC,gspD,gspE,gspF,gspG,gspH,gspI,gspJ,gspK,gspL,gspM,irp1,irp2,iucA,iucB,iucC,iucD,iutA,kpsD,kpsM,ompA,papB,papI,papX,rcsB,sat,senB,yagW/ecpD,yagX/ecpC,yagY/ecpB,yagZ/ecpA,ybtA,ybtE,y…
SGIW01	Reference from BacWGSTDB	3_N3EC	131	ND	ND	sewage	Lebanon	2018	aac(6')-Ib-cr,aadA5,aph(3'')-Ib,aph(6)-Id,blaCTX-M-15,blaOXA-1,dfrA17,mdf(A),mph(A),sul1,sul2,tet(A)	acrB,allB,aslA,astA,chuA,chuS,chuT,chuU,chuV,chuW,chuX,chuY,csgB,entB,entC,entD,entE,entF,entS,fdeC,fepA,fepB,fepC,fepD,fepG,fes,fimA,fimC,fimD,fimE,fimF,fimG,fimH,fimI,fyuA,gspL,gspM,irp1,irp2,iucA,iucB,iucC,iucD,iutA,kpsD,kpsM,ompA,papB,papC,papD,papF,papG,papH,papI,papJ,papK,papX,rcsB,sat,senB,yagW/ecpD,yagX/ecpC,yagY/ecpB,yagZ/ecpA,ybtA,ybtE,ybtP,ybtQ,ybtS,ybtT,ybtU,ybtX,ykgK/ecpR
NIDR01	Reference from BacWGSTDB	12_1a	131	Human	Urinary Tract Infection	urine	USA: WA, Seattle	2007	aph(3'')-Ib,aph(6)-Id,mdf(A),tet(B)	acrB,allB,aslA,chuA,chuS,chuT,chuU,chuV,chuW,chuX,chuY,csgB,entB,entC,entD,entE,entF,entS,fdeC,fepA,fepB,fepC,fepD,fepG,fes,fimA,fimB,fimC,fimD,fimE,fimF,fimG,fimH,fimI,fyuA,gspC,gspD,gspE,gspF,gspG,gspH,gspI,gspJ,gspK,gspL,gspM,iroB,iroC,iroD,iroE,iroN,irp1,irp2,iucA,iucB,iucC,iucD,iutA,kpsD,kpsM,ompA,rcsB,yagW/ecpD,yagX/ecpC,yagY/ecpB,yagZ/ecpA,ybtA,ybtE,ybtP,ybtQ,ybtS,ybtT,ybtU,ybtX,ykgK/ecpR
10.6084/m9.figshare.17091293	HATUA Pilot	5	131	Human	Urinary Tract Infection	urine	Kenya	2018	aadA5,aph(3'')-Ib,aph(6)-Id,blaCTX-M-27,dfrA17,mdf(A),mph(A),sul1,sul2,tet(A)	acrB,allB,aslA,chuA,chuS,chuT,chuU,chuV,chuW,chuX,chuY,csgB,entB,entC,entD,entE,entF,entS,fdeC,fepA,fepB,fepC,fepD,fepG,fes,fimA,fimC,fimD,fimE,fimF,fimG,fimH,fimI,fyuA,gspL,gspM,irp1,irp2,iucA,iucB,iucC,iucD,iutA,kpsD,kpsM,ompA,papB,papI,papX,rcsB,sat,senB,yagW/ecpD,yagX/ecpC,yagY/ecpB,yagZ/ecpA,ybtA,ybtE,ybtP,ybtQ,ybtS,ybtT,ybtU,ybtX,ykgK/ecpR
10.6084/m9.figshare.17091293	HATUA Pilot	6	131	Human	Urinary Tract Infection	urine	Kenya	2018	aadA5,aph(3'')-Ib,aph(6)-Id,blaCTX-M-27,dfrA17,mdf(A),mph(A),sul1,sul2,tet(A)	acrB,allB,aslA,chuA,chuS,chuT,chuU,chuV,chuW,chuX,chuY,csgB,entB,entC,entD,entE,entF,entS,fdeC,fepA,fepB,fepC,fepD,fepG,fes,fimA,fimC,fimD,fimE,fimF,fimG,fimH,fimI,fyuA,gspL,gspM,irp1,irp2,iucA,iucB,iucC,iucD,iutA,kpsD,kpsM,ompA,papB,papI,papX,rcsB,sat,senB,yagW/ecpD,yagX/ecpC,yagY/ecpB,yagZ/ecpA,ybtA,ybtE,ybtP,ybtQ,ybtS,ybtT,ybtU,ybtX,ykgK/ecpR
10.6084/m9.figshare.17091293	HATUA Pilot	11	131	Human	Urinary Tract Infection	urine	Kenya	2018	aadA5,aph(3'')-Ib,aph(6)-Id,dfrA17,mdf(A),mph(A),sul1,sul2,tet(A)	acrB,allB,aslA,chuA,chuS,chuT,chuU,chuV,chuW,chuX,chuY,csgB,entB,entC,entD,entE,entF,entS,fdeC,fepA,fepB,fepC,fepD,fepG,fes,fimA,fimC,fimD,fimE,fimF,fimG,fimH,fimI,fyuA,gspL,gspM,irp1,irp2,iucA,iucB,iucC,iucD,iutA,kpsD,kpsM,ompA,papB,papI,papX,rcsB,sat,senB,yagW/ecpD,yagX/ecpC,yagY/ecpB,yagZ/ecpA,ybtA,ybtE,ybtP,ybtQ,ybtS,ybtT,ybtU,ybtX,ykgK/ecpR
10.6084/m9.figshare.17091293	HATUA Pilot	12	131	Human	Urinary Tract Infection	urine	Kenya	2018	aadA5,aph(3'')-Ib,aph(6)-Id,blaCTX-M-27,dfrA17,mdf(A),mph(A),sul1,sul2,tet(A)	acrB,allB,aslA,chuA,chuS,chuT,chuU,chuV,chuW,chuX,chuY,csgB,entB,entC,entD,entE,entF,entS,fdeC,fepA,fepB,fepC,fepD,fepG,fes,fimA,fimC,fimD,fimE,fimF,fimG,fimH,fimI,fyuA,gspL,gspM,irp1,irp2,iucA,iucB,iucC,iucD,iutA,kpsD,kpsM,ompA,papB,papI,papX,rcsB,sat,senB,yagW/ecpD,yagX/ecpC,yagY/ecpB,yagZ/ecpA,ybtA,ybtE,ybtP,ybtQ,ybtS,ybtT,ybtU,ybtX,ykgK/ecpR
10.6084/m9.figshare.17091293	HATUA Pilot	20	131	Human	Urinary Tract Infection	urine	Kenya	2018	aadA5,aph(3'')-Ib,aph(6)-Id,blaCTX-M-27,dfrA17,mdf(A),mph(A),sul1,sul2,tet(A)	acrB,allB,aslA,chuA,chuS,chuT,chuU,chuV,chuW,chuX,chuY,csgB,entB,entC,entD,entE,entF,entS,fdeC,fepA,fepB,fepC,fepD,fepG,fes,fimA,fimC,fimD,fimE,fimF,fimG,fimH,fimI,fyuA,gspL,gspM,irp1,irp2,iucA,iucB,iucC,iucD,iutA,kpsD,kpsM,ompA,papB,papI,papX,rcsB,sat,senB,yagW/ecpD,yagX/ecpC,yagY/ecpB,yagZ/ecpA,ybtA,ybtE,ybtP,ybtQ,ybtS,ybtT,ybtU,ybtX,ykgK/ecpR
10.6084/m9.figshare.17091293	HATUA Pilot	23	131	Human	Urinary Tract Infection	urine	Kenya	2018	aadA5,aph(3'')-Ib,aph(6)-Id,blaCTX-M-27,dfrA17,mdf(A),mph(A),sul1,sul2,tet(A)	acrB,allB,aslA,chuA,chuS,chuT,chuU,chuV,chuW,chuX,chuY,csgB,entB,entC,entD,entE,entF,entS,fdeC,fepA,fepB,fepC,fepD,fepG,fes,fimA,fimC,fimD,fimE,fimF,fimG,fimH,fimI,fyuA,gspL,gspM,irp1,irp2,iucA,iucB,iucC,iucD,iutA,kpsD,kpsM,ompA,papB,papI,papX,rcsB,sat,senB,yagW/ecpD,yagX/ecpC,yagY/ecpB,yagZ/ecpA,ybtA,ybtE,ybtP,ybtQ,ybtS,ybtT,ybtU,ybtX,ykgK/ecpR
10.6084/m9.figshare.17091293	HATUA Pilot	24	131	Human	Urinary Tract Infection	urine	Kenya	2018	aadA5,aph(3'')-Ib,aph(6)-Id,blaCTX-M-27,dfrA17,mdf(A),mph(A),sul1,sul2,tet(A)	acrB,allB,aslA,chuA,chuS,chuT,chuU,chuV,chuW,chuX,chuY,csgB,entB,entC,entD,entE,entF,entS,fdeC,fepA,fepB,fepC,fepD,fepG,fes,fimA,fimC,fimD,fimE,fimF,fimG,fimH,fimI,fyuA,gspL,gspM,irp1,irp2,iucA,iucB,iucC,iucD,iutA,kpsD,kpsM,ompA,papB,papI,papX,rcsB,sat,senB,yagW/ecpD,yagX/ecpC,yagY/ecpB,yagZ/ecpA,ybtA,ybtE,ybtP,ybtQ,ybtS,ybtT,ybtU,ybtX,ykgK/ecpR
10.6084/m9.figshare.17091293	HATUA Pilot	63	131	Human	Urinary Tract Infection	urine	Kenya	2018	aadA5,aph(3'')-Ib,aph(6)-Id,blaCTX-M-27,dfrA17,mdf(A),mph(A),sul1,sul2,tet(A)	acrB,allB,aslA,chuA,chuS,chuT,chuU,chuV,chuW,chuX,chuY,csgB,entB,entC,entD,entE,entF,entS,fdeC,fepA,fepB,fepC,fepD,fepG,fes,fimA,fimC,fimD,fimE,fimF,fimG,fimH,fimI,fyuA,gspL,gspM,irp1,irp2,iucA,iucB,iucC,iucD,iutA,kpsD,kpsM,ompA,papB,papI,papX,rcsB,sat,senB,yagW/ecpD,yagX/ecpC,yagY/ecpB,yagZ/ecpA,ybtA,ybtE,ybtP,ybtQ,ybtS,ybtT,ybtU,ybtX,ykgK/ecpR
10.6084/m9.figshare.17091293	HATUA Pilot	64	131	Human	Urinary Tract Infection	urine	Kenya	2018	aadA5,aph(3'')-Ib,aph(6)-Id,blaCTX-M-27,dfrA17,mdf(A),mph(A),sul1,sul2,tet(A)	acrB,allB,aslA,chuA,chuS,chuT,chuU,chuV,chuW,chuX,chuY,csgB,entB,entC,entD,entE,entF,entS,fdeC,fepA,fepB,fepC,fepD,fepG,fes,fimA,fimC,fimD,fimE,fimF,fimG,fimH,fimI,fyuA,gspL,gspM,irp1,irp2,iucA,iucB,iucC,iucD,iutA,kpsD,kpsM,ompA,papB,papI,papX,rcsB,sat,senB,yagW/ecpD,yagX/ecpC,yagY/ecpB,yagZ/ecpA,ybtA,ybtE,ybtP,ybtQ,ybtS,ybtT,ybtU,ybtX,ykgK/ecpR
10.6084/m9.figshare.17091293	HATUA Pilot	67	131	Human	Urinary Tract Infection	urine	Kenya	2018	aac(3)-IIa,aac(6')-Ib-cr,aadA5,blaCTX-M-15,blaOXA-1,dfrA17,mdf(A),mph(A),sul1,tet(A)	acrB,allB,aslA,chuA,chuS,chuT,chuU,chuV,chuW,chuX,chuY,cnf1,csgB,entB,entC,entD,entE,entF,entS,fdeC,fepA,fepB,fepC,fepD,fepG,fes,fimA,fimC,fimD,fimE,fimF,fimG,fimH,fimI,fyuA,gspL,gspM,hlyA,hlyB,hlyC,hlyD,irp1,irp2,iucA,iucB,iucC,iutA,kpsD,kpsM,ompA,papB,papC,papD,papF,papG,papH,papI,papJ,papK,papX,rcsB,sat,senB,yagW/ecpD,yagX/ecpC,yagY/ecpB,yagZ/ecpA,ybtA,ybtE,ybtP,ybtQ,ybtS,ybtT,ybtU,ybtX,ykgK/e…
10.6084/m9.figshare.17091293	HATUA Pilot	71	131	Human	Urinary Tract Infection	urine	Kenya	2018	aac(6')-Ib-cr,aadA5,blaCTX-M-15,blaOXA-1,dfrA17,mdf(A),mph(A),qnrB2,sul1,tet(A)	acrB,allB,aslA,chuA,chuS,chuT,chuU,chuV,chuW,chuX,chuY,csgB,entB,entC,entD,entE,entF,entS,fdeC,fepA,fepB,fepC,fepD,fepG,fes,fimA,fimC,fimD,fimE,fimF,fimG,fimH,fimI,fyuA,gspC,gspD,gspE,gspF,gspG,gspH,gspI,gspJ,gspK,gspL,gspM,irp1,irp2,iucA,iucB,iucC,iucD,iutA,kpsD,kpsM,ompA,papB,papI,papX,rcsB,sat,yagW/ecpD,yagX/ecpC,yagY/ecpB,yagZ/ecpA,ybtA,ybtE,ybtP,ybtQ,ybtS,ybtT,ybtU,ybtX,ykgK/ecpR
10.6084/m9.figshare.17091293	HATUA Pilot	72	131	Human	Urinary Tract Infection	urine	Kenya	2018	aac(6')-Ib-cr,aph(6)-Id,blaOXA-1,dfrA14,mdf(A),sul2,tet(A)	acrB,allB,aslA,chuA,chuS,chuT,chuU,chuV,chuW,chuX,chuY,csgB,entB,entC,entD,entE,entF,entS,fdeC,fepA,fepB,fepC,fepD,fepG,fes,fimA,fimC,fimD,fimE,fimF,fimG,fimH,fimI,fyuA,gspC,gspD,gspE,gspF,gspG,gspH,gspI,gspJ,gspK,gspL,gspM,irp1,irp2,iucA,iucB,iucC,iucD,iutA,kpsD,kpsM,ompA,papB,papI,papX,rcsB,sat,yagW/ecpD,yagX/ecpC,yagY/ecpB,yagZ/ecpA,ybtA,ybtE,ybtP,ybtQ,ybtS,ybtT,ybtU,ybtX,ykgK/ecpR
10.6084/m9.figshare.17091293	HATUA Pilot	73	131	Human	Urinary Tract Infection	urine	Kenya	2018	aac(3)-IIa,aac(6')-Ib-cr,blaCTX-M-15,blaOXA-1,blaTEM-1B,mdf(A),tet(A)	acrB,allB,aslA,chuA,chuS,chuT,chuU,chuV,chuW,chuX,chuY,csgB,entB,entC,entD,entE,entF,entS,fdeC,fepA,fepB,fepC,fepD,fepG,fes,fimA,fimC,fimD,fimE,fimF,fimG,fimH,fimI,fyuA,gspC,gspD,gspE,gspF,gspG,gspH,gspI,gspJ,gspK,gspL,gspM,irp1,irp2,iucA,iucB,iucC,iucD,iutA,kpsD,kpsM,ompA,papB,papI,papX,rcsB,sat,yagW/ecpD,yagX/ecpC,yagY/ecpB,yagZ/ecpA,ybtA,ybtE,ybtP,ybtQ,ybtS,ybtT,ybtU,ybtX,ykgK/ecpR
10.6084/m9.figshare.17091293	HATUA Pilot	87	131	Human	Urinary Tract Infection	urine	Kenya	2018	aadA5,aph(3'')-Ib,aph(6)-Id,blaCTX-M-27,dfrA17,mdf(A),mph(A),sul1,sul2,tet(A)	acrB,allB,aslA,chuA,chuS,chuT,chuU,chuV,chuW,chuX,chuY,csgB,entB,entC,entD,entE,entF,entS,fdeC,fepA,fepB,fepC,fepD,fepG,fes,fimA,fimC,fimD,fimE,fimF,fimG,fimH,fimI,fyuA,gspL,gspM,irp1,irp2,iucA,iucB,iucC,iucD,iutA,kpsD,kpsM,ompA,papB,papI,papX,rcsB,sat,senB,yagW/ecpD,yagX/ecpC,yagY/ecpB,yagZ/ecpA,ybtA,ybtE,ybtP,ybtQ,ybtS,ybtT,ybtU,ybtX,ykgK/ecpR
10.6084/m9.figshare.17091293	HATUA Pilot	97	131	Human	Urinary Tract Infection	urine	Kenya	2018	aadA5,aph(3'')-Ib,aph(6)-Id,blaCTX-M-27,dfrA17,mdf(A),mph(A),sul1,sul2,tet(A)	acrB,allB,aslA,chuA,chuS,chuT,chuU,chuV,chuW,chuX,chuY,csgB,entB,entC,entD,entE,entF,entS,fdeC,fepA,fepB,fepC,fepD,fepG,fes,fimA,fimC,fimD,fimE,fimF,fimG,fimH,fimI,fyuA,gspL,gspM,irp1,irp2,iucA,iucB,iucC,iucD,iutA,kpsD,kpsM,ompA,papB,papI,papX,rcsB,sat,senB,yagW/ecpD,yagX/ecpC,yagY/ecpB,yagZ/ecpA,ybtA,ybtE,ybtP,ybtQ,ybtS,ybtT,ybtU,ybtX,ykgK/ecpR
10.6084/m9.figshare.17091293	HATUA Pilot	103	131	Human	Urinary Tract Infection	urine	Kenya	2018	aadA5,aph(3'')-Ib,aph(6)-Id,blaCTX-M-27,dfrA17,mdf(A),mph(A),sul1,sul2,tet(A)	acrB,allB,aslA,chuA,chuS,chuT,chuU,chuV,chuW,chuX,chuY,csgB,entB,entC,entD,entE,entF,entS,fdeC,fepA,fepB,fepC,fepD,fepG,fes,fimA,fimC,fimD,fimE,fimF,fimG,fimH,fimI,fyuA,gspL,gspM,irp1,irp2,iucA,iucB,iucC,iucD,iutA,kpsD,kpsM,ompA,papB,papI,papX,rcsB,senB,yagW/ecpD,yagX/ecpC,yagY/ecpB,yagZ/ecpA,ybtA,ybtE,ybtP,ybtQ,ybtS,ybtT,ybtU,ybtX,ykgK/ecpR
10.6084/m9.figshare.17091293	HATUA Pilot	BN19	131	Human	Urinary Tract Infection	urine	Uganda	2018	aac(3)-IIa,aac(3)-IId,aac(6')-Ib-cr,aadA5,aph(3'')-Ib,aph(6)-Id,blaCTX-M-15,blaOXA-1,blaTEM-1B,dfrA17,mdf(A),mph(A),sul1,sul2,tet(A)	acrB,allB,aslA,astA,chuA,chuS,chuT,chuU,chuV,chuW,chuX,chuY,csgB,entB,entC,entD,entE,entF,entS,fdeC,fepA,fepB,fepC,fepD,fepG,fes,fimA,fimC,fimD,fimE,fimF,fimG,fimH,fimI,fyuA,gspC,gspD,gspE,gspF,gspG,gspH,gspI,gspJ,gspK,gspL,gspM,irp1,irp2,iucA,iucB,iucC,iucD,iutA,kpsD,kpsM,ompA,papB,papC,papD,papF,papG,papH,papI,papJ,papK,papX,rcsB,sat,senB,yagW/ecpD,yagX/ecpC,yagY/ecpB,yagZ/ecpA,ybtA,ybtE,ybtP,y…
MINC01	Reference from BacWGSTDB	122262	335	Human	gastroenteritis	feces	United Kingdom	2015	aadA1,dfrA1,mdf(A)	acrA,acrB,allB,aslA,astA,cesAB,cesD,cesD2,cesF,cesL,cesT,chuW,csgB,east1,efa1,entB,entC,entD,entE,entF,entS,escC,escD,escE,escF,escG,escI,escJ,escL,escN,escO,escP,escR,escS,escT,escU,escV,espA,espB,espD,espFu/tccP,espG,espH,espJ,espL1,espL2,espL4,espM2,espR1,espR3,espR4,espX1,espX2,espX4,espX5,espY1,espY2,espY3,espY4,etgA,fdeC,fepA,fepB,fepC,fepD,fepG,fes,fimA,fimB,fimC,fimD,fimE,fimF,fimG,fimH,f…
SGUH01	Reference from BacWGSTDB	BA320	335	Human	Acute gastroenteritis	Feces	Brazil	2003	aadA1,dfrA1,mdf(A)	acrA,acrB,allB,aslA,astA,cesAB,cesD,cesD2,cesF,cesL,cesT,chuW,csgB,east1,efa1,entB,entC,entD,entE,entF,entS,escC,escD,escE,escF,escG,escI,escJ,escL,escN,escO,escP,escR,escS,escT,escU,escV,espA,espB,espD,espF,espG,espH,espJ,espL1,espL2,espL4,espM2,espR1,espR3,espR4,espT,espX1,espX2,espX4,espX5,espY1,espY2,espY3,espY4,etgA,fdeC,fepA,fepB,fepC,fepD,fepG,fes,fimA,fimB,fimC,fimD,fimE,fimF,fimG,fimH,fi…
CABWJJ01	Reference from BacWGSTDB	FN75	335	Human	ND	Fecal samples	Sweden	2000	mdf(A)	acrB,allB,aslA,chuA,chuS,chuT,chuU,chuV,chuW,chuX,chuY,csgB,entB,entC,entD,entE,entF,entS,fdeC,fepA,fepB,fepC,fepD,fepG,fes,fimA,fimB,fimC,fimD,fimE,fimF,fimG,fimH,fimI,fyuA,gnd,gspC,gspD,gspE,gspF,gspG,gspH,gspI,gspJ,gspK,gspL,gspM,ibeA,iroB,iroC,iroD,iroE,iroN,irp1,irp2,manB,manC,ompA,rcsB,yagW/ecpD,yagX/ecpC,yagY/ecpB,yagZ/ecpA,ybtA,ybtE,ybtP,ybtQ,ybtS,ybtT,ybtU,ybtX,ykgK/ecpR
WJRH01	Reference from BacWGSTDB	MDRO_M_Bern_100_COL	335	Human	Gut colonization	Rectal swab	Switzerland	2018	mdf(A)	acrA,acrB,allB,aslA,astA,cesAB,cesD,cesD2,cesF,cesL,cesT,chuW,csgB,east1,efa1,entB,entC,entD,entE,entF,entS,escC,escD,escE,escF,escG,escI,escJ,escL,escN,escO,escP,escR,escS,escT,escU,escV,espA,espB,espD,espG,espH,espJ,espL1,espL2,espL4,espM2,espR1,espR3,espR4,espX1,espX2,espX4,espX5,espY1,espY2,espY3,espY4,etgA,fdeC,fepA,fepB,fepC,fepD,fepG,fes,fimA,fimB,fimC,fimD,fimE,fimF,fimG,fimH,fimI,gnd,gsp…
NKDG01	Reference from BacWGSTDB	MOD1_EC907	335	Canis latrans	ND	feces	Mexico	2002	mdf(A)	acrA,acrB,allB,aslA,astA,cesAB,cesD,cesD2,cesF,cesL,cesT,chuW,csgB,east1,efa1,entB,entC,entD,entE,entF,entS,escC,escD,escE,escF,escG,escI,escJ,escL,escN,escO,escP,escR,escS,escT,escU,escV,espA,espB,espD,espG,espH,espJ,espL1,espL4,espM2,espR1,espR4,espT,espX1,espX2,espX4,espX5,espY1,espY2,espY3,espY4,etgA,fdeC,fepA,fepB,fepC,fepD,fepG,fes,fimA,fimB,fimC,fimD,fimE,fimF,fimG,fimH,fimI,gnd,gspC,gspD,…
AOTA01	Reference from BacWGSTDB	TB182A	335	Human	ND	ND	USA: Washington	1991	aph(3'')-Ib,aph(6)-Id,mdf(A),sul2	acrA,acrB,allB,aslA,astA,cesAB,cesD,cesD2,cesF,cesL,cesT,chuW,csgB,east1,efa1,entB,entC,entD,entE,entF,entS,escC,escD,escE,escF,escG,escI,escJ,escL,escN,escO,escP,escR,escS,escT,escU,escV,espA,espB,espD,espF,espFu/tccP,espG,espH,espJ,espL1,espL2,espL4,espM2,espR1,espR3,espR4,espX1,espX2,espX4,espX5,espY1,espY2,espY3,espY4,etgA,fdeC,fepA,fepB,fepC,fepD,fepG,fes,fimA,fimB,fimC,fimD,fimE,fimF,fimG,f…
10.6084/m9.figshare.17091293	HATUA Pilot	102	335	Human	Urinary Tract Infection	Urine	Kenya	2017	aph(3'')-Ib,aph(6)-Id,blaTEM-1B,dfrA7,mdf(A),sul1,sul2,tet(A)	acrA,acrB,allB,aslA,cesD2,cesF,cesT,chuW,csgB,east1,entB,entC,entD,entE,entF,entS,escC,escF,escG,escJ,escN,escO,escP,escR,escS,escV,espA,espB,espD,espF,espG,espH,espK,espL1,espL4,espM2,espR4,espY1,espY2,fdeC,fepA,fepB,fepC,fepD,fepG,fes,fimA,fimB,fimC,fimD,fimE,fimF,fimG,fimH,fimI,fyuA,gnd,irp1,irp2,iucA,iucB,iucC,iucD,map,nleB2,nleC,nleD,nleE,nleH1,ompA,paa,rcsB,sepQ/escQ,shuA,shuS,shuT,shuU,shu…
10.6084/m9.figshare.17091293	HATUA Pilot	105	335	Human	Urinary Tract Infection	Urine	Kenya	2017	aph(3'')-Ib,aph(6)-Id,blaTEM-1B,dfrA7,mdf(A),sul1,sul2,tet(A)	acrA,acrB,allB,aslA,cesAB,cesD,cesD2,cesF,cesL,cesT,chuW,csgB,east1,efa1,entB,entC,entD,entE,entF,entS,escC,escD,escE,escF,escG,escI,escJ,escL,escN,escO,escP,escR,escS,escT,escU,escV,espA,espB,espD,espG,espH,espK,espL1,espL2,espL4,espM2,espR1,espR3,espR4,espX1,espX2,espX5,espX7/nleL,espY1,espY2,espY3,espY4,etgA,fdeC,fepA,fepB,fepC,fepD,fepG,fes,fimA,fimB,fimC,fimD,fimE,fimF,fimG,fimH,fimI,fyuA,gn…
10.6084/m9.figshare.17091293	HATUA Pilot	13	335	Human	Urinary Tract Infection	Urine	Kenya	2017	aph(3'')-Ib,aph(6)-Id,blaTEM-1B,dfrA7,mdf(A),sul1,sul2,tet(A)	acrA,acrB,allB,aslA,cesAB,cesD,cesD2,cesF,cesL,cesT,chuW,csgB,east1,efa1,entB,entC,entD,entE,entF,entS,escC,escD,escE,escF,escG,escI,escJ,escL,escN,escO,escP,escR,escS,escT,escU,escV,espA,espB,espD,espG,espH,espJ,espK,espL1,espL2,espL4,espM2,espN,espR1,espR3,espR4,espX1,espX2,espX4,espX5,espX7/nleL,espY1,espY2,espY3,espY4,etgA,fdeC,fepA,fepB,fepC,fepD,fepG,fes,fimA,fimB,fimC,fimD,fimE,fimF,fimG,f…
10.6084/m9.figshare.17091293	HATUA Pilot	14	335	Human	Urinary Tract Infection	Urine	Kenya	2017	aph(3'')-Ib,aph(6)-Id,blaTEM-1B,dfrA7,mdf(A),sul1,sul2,tet(A)	acrA,acrB,allB,aslA,cesAB,cesD,cesD2,cesF,cesL,cesT,chuW,csgB,east1,efa1,entB,entC,entD,entE,entF,entS,escC,escD,escE,escF,escG,escI,escJ,escL,escN,escO,escP,escR,escS,escT,escU,escV,espA,espB,espD,espG,espH,espJ,espK,espL1,espL2,espL4,espM2,espN,espR1,espR3,espR4,espX1,espX2,espX4,espX5,espX7/nleL,espY1,espY2,espY3,espY4,etgA,fdeC,fepA,fepB,fepC,fepD,fepG,fes,fimA,fimB,fimC,fimD,fimE,fimF,fimG,f…
10.6084/m9.figshare.17091293	HATUA Pilot	15	335	Human	Urinary Tract Infection	Urine	Kenya	2017	aph(3'')-Ib,aph(6)-Id,blaTEM-1B,dfrA7,mdf(A),sul1,sul2,tet(A)	acrA,acrB,allB,aslA,cesAB,cesD,cesD2,cesF,cesL,cesT,chuW,csgB,east1,efa1,entB,entC,entD,entE,entF,entS,escC,escD,escE,escF,escG,escI,escJ,escL,escN,escO,escP,escR,escS,escT,escU,escV,espA,espB,espD,espF,espG,espH,espJ,espK,espL1,espL2,espL4,espM2,espN,espR1,espR3,espR4,espX1,espX2,espX4,espX5,espX7/nleL,espY1,espY2,espY3,espY4,etgA,fdeC,fepA,fepB,fepC,fepD,fepG,fes,fimA,fimB,fimC,fimD,fimE,fimF,f…
10.6084/m9.figshare.17091293	HATUA Pilot	16	335	Human	Urinary Tract Infection	Urine	Kenya	2017	aph(3'')-Ib,aph(6)-Id,blaTEM-1B,dfrA7,mdf(A),sul1,sul2,tet(A)	acrA,acrB,allB,aslA,cesAB,cesD,cesD2,cesF,cesL,cesT,chuW,csgB,east1,efa1,entB,entC,entD,entE,entF,entS,escC,escD,escE,escF,escG,escI,escJ,escL,escN,escO,escP,escR,escS,escT,escU,escV,espA,espB,espD,espF,espG,espH,espJ,espK,espL1,espL2,espL4,espM2,espN,espR1,espR3,espR4,espX1,espX2,espX4,espX5,espX7/nleL,espY1,espY2,espY3,espY4,etgA,fdeC,fepA,fepB,fepC,fepD,fepG,fes,fimA,fimB,fimC,fimD,fimE,fimF,f…

## Sheet: SuppTable2a.BacWGSTDB_Kpn
Accession/Link to file	Data source	Isolate	ST	Host	Disease	Isolation_Source	Country_State	Collection_Year	Antimicrobial_resistance_gene	Virulence_gene
LXMM01	Reference from BacWGSTDB	17_GR_14	11	Human	ND	Stool	Greece: Athens	2014	ARR-2,aac(3)-IIa,aac(6')-Ib-cr,aadA1,aadA2,ant(2'')-Ia,aph(3'')-Ib,aph(6)-Id,blaCTX-M-15,blaOXA-1,blaOXA-10,blaOXA-48,blaSHV-182,blaTEM-1B,blaVEB-1,cmlA1,dfrA12,fosA,mph(A),oqxA,oqxB,rmtB,sul2,tet(A),tet(G)	KPHS_23120,acrA,acrB,clpV/tssH,cpsACP,dotU/tssL,entA,entB,entC,entE,entF,fepA,fepB,fepC,fepD,fepG,fes,fimA,fimB,fimC,fimD,fimE,fimF,fimG,fimH,fimI,fimK,fyuA,galF,gnd,hcp/tssD,icmF/tssM,impA/tssA,iroE,irp1,irp2,mrkA,mrkB,mrkC,mrkD,mrkF,mrkH,mrkI,mrkJ,rcsA,rcsB,sciN/tssJ,tle1,tli1,tssF,tssG,ugd,vasE/tssK,vgrG/tssI,vipA/tssB,vipB/tssC,wzi,yagW/ecpD,yagX/ecpC,yagY/ecpB,yagZ/ecpA,ybdA,ybtA,ybtE,ybtP,y…
MZZV01	Reference from BacWGSTDB	1787	11	Human	Bloodstream infection	blood	Brazil: Hospital das Clinicas, Sao Paulo	2013	aac(3)-IIa,aac(6')-Ib,blaCTX-M-2,blaCTX-M-8,blaKPC-2,blaOXA-2,blaSHV-182,catA1,fosA,oqxA,oqxB,qnrE1,sul1	KPHS_23120,acrA,acrB,clbA,clbB,clbC,clbD,clbE,clbF,clbG,clbH,clbI,clbJ,clbL,clbM,clbN,clbO,clbP,clbQ,clbS,clpV/tssH,cpsACP,dotU/tssL,entA,entB,entC,entE,entF,fepA,fepB,fepC,fepD,fepG,fes,fimA,fimB,fimC,fimD,fimE,fimF,fimG,fimH,fimI,fimK,fyuA,galF,glf,gnd,hcp/tssD,icmF/tssM,impA/tssA,iroE,irp2,manB,manC,mrkA,mrkB,mrkC,mrkD,mrkF,mrkH,mrkI,mrkJ,rcsA,rcsB,sciN/tssJ,tle1,tli1,tssF,tssG,ugd,vasE/tssK,v…
NBOT01	Reference from BacWGSTDB	1853	11	Human	Bloodstream infection	catheter	Brazil: Hospital das Clinicas, Sao Paulo	2013	aac(6')-Ib,aadA1,aph(3')-Ia,blaCTX-M-2,blaKPC-2,blaOXA-2,blaSHV-182,catA1,fosA,mph(A),oqxA,oqxB,sul1	acrA,acrB,clbA,clbB,clbC,clbD,clbE,clbF,clbG,clbH,clbI,clbL,clbM,clbN,clbO,clbP,clbQ,clbS,cpsACP,entB,entC,fepA,fepB,fepC,fepD,fes,fimA,fimB,fimC,fimD,fimE,fimF,fimG,fimH,fimI,fimK,fyuA,galF,glf,gnd,iroE,kfoC,mrkA,mrkB,mrkC,mrkD,mrkH,mrkI,mrkJ,rcsB,ugd,wbbM,wbbN,wbbO,wzm,wzt,yagW/ecpD,yagY/ecpB,yagZ/ecpA,ybtA,ybtE,ybtP,ybtQ,ybtS,ybtT,ybtU,ybtX,ykgK/ecpR
VONT01	Reference from BacWGSTDB	15	11	Human	ND	ND	China: Hangzhou	2018	aadA2,blaCTX-M-65,blaKPC-2,blaLAP-2,blaTEM-1B,catA2,dfrA14,fosA,qnrS1,rmtB,sul2,tet(A)	KPHS_23120,acrA,acrB,clpV/tssH,cpsACP,dotU/tssL,entA,entB,entC,entE,entF,fepA,fepB,fepC,fepD,fepG,fes,fimA,fimB,fimC,fimD,fimE,fimF,fimG,fimH,fimI,fimK,fyuA,galF,gnd,hcp/tssD,icmF/tssM,impA/tssA,iroE,irp1,irp2,iucA,iucB,iucC,iucD,iutA,manB,manC,mrkA,mrkB,mrkC,mrkD,mrkF,mrkH,mrkI,mrkJ,rcsA,rcsB,rmpA,rmpA2,sciN/tssJ,tle1,tli1,tssF,tssG,ugd,vasE/tssK,vgrG/tssI,vipB/tssC,wbbM,wbbN,wbbO,wza,wzi,wzm,wz…
VUBS01	Reference from BacWGSTDB	190F6	11	Human	ND	ND	France	2018	aadA2,blaCTX-M-65,blaKPC-2,blaLAP-2,blaTEM-1B,catA2,dfrA14,floR,fosA,fosA3,qnrS1,rmtB,sul2,tet(A)	KPHS_23120,acrA,acrB,clpV/tssH,cpsACP,dotU/tssL,entA,entB,entC,entE,entF,fepA,fepB,fepC,fepD,fepG,fes,fimA,fimB,fimC,fimD,fimE,fimF,fimG,fimH,fimI,fimK,fyuA,galF,glf,hcp/tssD,icmF/tssM,impA/tssA,iroE,irp1,irp2,iucA,iucB,iucC,iucD,iutA,mrkA,mrkB,mrkC,mrkD,mrkF,mrkH,mrkI,mrkJ,rcsA,rcsB,rmpA2,sciN/tssJ,tle1,tli1,tssF,tssG,vasE/tssK,vgrG/tssI,vipA/tssB,vipB/tssC,wbbM,wbbN,wbbO,wzm,wzt,yagW/ecpD,yagX/…
10.6084/m9.figshare.17091293	HATUA Pilot	25	11	Human	Urinary Tract Infection	Urine	Kenya	2018	aph(3'')-Ib,aph(6)-Id,blaCTX-M-15,blaNDM-1,blaOXA-1,blaSHV-182,dfrA14,fosA,oqxA,oqxB,qnrB9,sul2	KPHS_23120,acrA,acrB,clpV/tssH,cpsACP,dotU/tssL,entA,entB,entC,entE,entF,fepA,fepB,fepC,fepD,fepG,fes,fimA,fimB,fimC,fimD,fimE,fimF,fimG,fimH,fimI,fimK,galF,glf,gnd,hcp/tssD,icmF/tssM,impA/tssA,iroE,manB,manC,mrkA,mrkB,mrkC,mrkD,mrkF,mrkH,mrkI,mrkJ,rcsA,rcsB,sciN/tssJ,tle1,tli1,tssF,tssG,ugd,vasE/tssK,vgrG/tssI,vipA/tssB,vipB/tssC,wbbM,wbbN,wzi,wzm,wzt,yagW/ecpD,yagX/ecpC,yagY/ecpB,yagZ/ecpA,ybdA…
10.6084/m9.figshare.17091293	HATUA Pilot	26	11	Human	Urinary Tract Infection	Urine	Kenya	2018	aac(6')-Ib-cr,aph(3'')-Ib,aph(6)-Id,blaCTX-M-15,blaNDM-1,blaOXA-1,blaSHV-182,dfrA14,fosA,oqxA,oqxB,qnrB9,sul2	KPHS_23120,acrA,acrB,clpV/tssH,cpsACP,dotU/tssL,entA,entB,entC,entE,fepA,fepB,fepC,fepD,fepG,fes,fimA,fimB,fimC,fimD,fimE,fimF,fimG,fimH,fimI,fimK,galF,glf,gnd,hcp/tssD,icmF/tssM,impA/tssA,iroE,manB,manC,mrkA,mrkB,mrkC,mrkD,mrkF,mrkH,mrkI,mrkJ,rcsA,rcsB,sciN/tssJ,tle1,tli1,tssF,tssG,ugd,vasE/tssK,vgrG/tssI,vipA/tssB,vipB/tssC,wbbM,wbbN,wzi,wzm,wzt,yagW/ecpD,yagX/ecpC,yagY/ecpB,yagZ/ecpA,ybdA,ykgK…
10.6084/m9.figshare.17091293	HATUA Pilot	27	11	Human	Urinary Tract Infection	Urine	Kenya	2018	aac(6')-Ib-cr,aph(3'')-Ib,aph(6)-Id,blaCTX-M-15,blaNDM-1,blaOXA-1,blaSHV-182,dfrA14,fosA,oqxA,oqxB,qnrB9,sul2	KPHS_23120,acrA,acrB,clpV/tssH,cpsACP,dotU/tssL,entA,entB,entC,entE,entF,fepA,fepB,fepC,fepD,fepG,fes,fimA,fimB,fimC,fimD,fimE,fimF,fimG,fimH,fimI,fimK,galF,glf,gnd,hcp/tssD,icmF/tssM,impA/tssA,iroE,manB,manC,mrkA,mrkB,mrkC,mrkD,mrkF,mrkH,mrkI,mrkJ,rcsA,rcsB,sciN/tssJ,tle1,tli1,tssF,tssG,ugd,vasE/tssK,vgrG/tssI,vipA/tssB,vipB/tssC,wbbM,wbbN,wzi,wzm,wzt,yagW/ecpD,yagX/ecpC,yagY/ecpB,yagZ/ecpA,ybdA…
10.6084/m9.figshare.17091293	HATUA Pilot	28	11	Human	Urinary Tract Infection	Urine	Kenya	2018	aac(6')-Ib,aph(3'')-Ib,aph(6)-Id,blaCTX-M-15,blaNDM-1,blaOXA-1,blaSHV-182,dfrA14,fosA,oqxA,oqxB,qnrB9,sul2	KPHS_23120,acrA,acrB,clpV/tssH,cpsACP,dotU/tssL,entA,entB,entC,entE,entF,fepA,fepB,fepC,fepD,fepG,fes,fimA,fimB,fimC,fimD,fimE,fimF,fimG,fimH,fimI,fimK,galF,glf,gnd,hcp/tssD,icmF/tssM,impA/tssA,iroE,manB,manC,mrkA,mrkB,mrkC,mrkD,mrkF,mrkH,mrkI,mrkJ,rcsA,rcsB,sciN/tssJ,tle1,tli1,tssF,tssG,ugd,vasE/tssK,vgrG/tssI,vipA/tssB,vipB/tssC,wbbM,wbbN,wzi,wzm,wzt,yagW/ecpD,yagX/ecpC,yagY/ecpB,yagZ/ecpA,ybdA…
10.6084/m9.figshare.17091293	HATUA Pilot	29	11	Human	Urinary Tract Infection	Urine	Kenya	2018	aph(3'')-Ib,aph(6)-Id,blaCTX-M-15,blaNDM-1,blaOXA-1,blaSHV-182,dfrA14,fosA,oqxA,oqxB,qnrB9,sul2	KPHS_23120,acrA,acrB,clpV/tssH,cpsACP,dotU/tssL,entA,entB,entC,entE,entF,fepA,fepB,fepC,fepD,fepG,fes,fimA,fimB,fimC,fimD,fimE,fimF,fimG,fimH,fimI,fimK,galF,glf,gnd,hcp/tssD,impA/tssA,iroE,manB,manC,mrkA,mrkB,mrkC,mrkD,mrkF,mrkH,mrkI,mrkJ,rcsA,rcsB,sciN/tssJ,tle1,tli1,tssF,tssG,ugd,vasE/tssK,vgrG/tssI,vipA/tssB,vipB/tssC,wbbM,wbbN,wzi,wzm,wzt,yagW/ecpD,yagX/ecpC,yagY/ecpB,yagZ/ecpA,ybdA,ykgK/ecpR
10.6084/m9.figshare.17091293	HATUA Pilot	30	11	Human	Urinary Tract Infection	Urine	Kenya	2018	aac(6')-Ib-cr,aph(3'')-Ib,aph(6)-Id,blaCTX-M-15,blaNDM-1,blaOXA-1,blaSHV-182,dfrA14,fosA,oqxA,oqxB,qnrB9,sul2	KPHS_23120,acrA,acrB,clpV/tssH,cpsACP,dotU/tssL,entA,entB,entC,entE,entF,fepA,fepB,fepC,fepD,fepG,fes,fimA,fimB,fimC,fimD,fimE,fimF,fimG,fimH,fimI,fimK,galF,glf,gnd,hcp/tssD,icmF/tssM,impA/tssA,iroE,manB,manC,mrkA,mrkB,mrkC,mrkD,mrkF,mrkH,mrkI,mrkJ,rcsA,rcsB,sciN/tssJ,tle1,tli1,tssF,tssG,ugd,vasE/tssK,vgrG/tssI,vipA/tssB,vipB/tssC,wbbM,wbbN,wzi,wzm,wzt,yagW/ecpD,yagX/ecpC,yagY/ecpB,yagZ/ecpA,ybdA…
10.6084/m9.figshare.17091293	HATUA Pilot	31	11	Human	Urinary Tract Infection	Urine	Kenya	2018	aac(6')-Ib,aph(3'')-Ib,aph(6)-Id,blaCTX-M-15,blaNDM-1,blaOXA-1,blaSHV-182,dfrA14,fosA,oqxA,oqxB,qnrB9,sul2	KPHS_23120,acrA,acrB,clpV/tssH,cpsACP,dotU/tssL,entA,entB,entC,entE,entF,fepA,fepB,fepC,fepD,fepG,fes,fimA,fimB,fimC,fimD,fimE,fimF,fimG,fimH,fimI,fimK,galF,glf,gnd,hcp/tssD,icmF/tssM,impA/tssA,iroE,manB,manC,mrkA,mrkB,mrkC,mrkD,mrkF,mrkH,mrkI,mrkJ,rcsA,rcsB,sciN/tssJ,tle1,tli1,tssF,tssG,ugd,vasE/tssK,vgrG/tssI,vipA/tssB,vipB/tssC,wbbM,wbbN,wzi,wzm,wzt,yagW/ecpD,yagX/ecpC,yagY/ecpB,yagZ/ecpA,ybdA…
10.6084/m9.figshare.17091293	HATUA Pilot	32	11	Human	Urinary Tract Infection	Urine	Kenya	2018	aac(6')-Ib,aph(3'')-Ib,aph(6)-Id,blaCTX-M-15,blaNDM-1,blaOXA-1,blaSHV-182,dfrA14,fosA,oqxA,oqxB,qnrB9,sul2	KPHS_23120,acrA,acrB,clpV/tssH,cpsACP,dotU/tssL,entA,entB,entC,entE,entF,fepA,fepB,fepC,fepD,fepG,fes,fimA,fimB,fimC,fimD,fimE,fimF,fimG,fimH,fimI,fimK,galF,glf,gnd,hcp/tssD,icmF/tssM,impA/tssA,iroE,manB,manC,mrkA,mrkB,mrkC,mrkD,mrkF,mrkH,mrkI,mrkJ,rcsA,rcsB,sciN/tssJ,tle1,tli1,tssF,tssG,ugd,vasE/tssK,vgrG/tssI,vipA/tssB,vipB/tssC,wbbM,wbbN,wzi,wzm,wzt,yagW/ecpD,yagX/ecpC,yagY/ecpB,yagZ/ecpA,ybdA…
10.6084/m9.figshare.17091293	HATUA Pilot	33	11	Human	Urinary Tract Infection	Urine	Kenya	2018	aac(6')-Ib,aph(3'')-Ib,aph(6)-Id,blaCTX-M-15,blaNDM-1,blaOXA-1,blaSHV-182,dfrA14,fosA,oqxA,oqxB,qnrB9,sul2	KPHS_23120,acrA,acrB,clpV/tssH,cpsACP,dotU/tssL,entA,entB,entC,entE,entF,fepA,fepB,fepC,fepD,fepG,fes,fimA,fimB,fimC,fimD,fimE,fimF,fimG,fimH,fimI,fimK,galF,glf,gnd,hcp/tssD,icmF/tssM,impA/tssA,iroE,manB,manC,mrkA,mrkB,mrkC,mrkD,mrkF,mrkH,mrkI,mrkJ,rcsA,rcsB,sciN/tssJ,tle1,tli1,tssF,tssG,ugd,vasE/tssK,vgrG/tssI,vipA/tssB,vipB/tssC,wbbM,wbbN,wzi,wzm,wzt,yagW/ecpD,yagX/ecpC,yagY/ecpB,yagZ/ecpA,ybdA…
10.6084/m9.figshare.17091293	HATUA Pilot	34	11	Human	Urinary Tract Infection	Urine	Kenya	2018	aac(6')-Ib,aph(3'')-Ib,aph(6)-Id,blaCTX-M-15,blaNDM-1,blaOXA-1,blaSHV-182,dfrA14,fosA,oqxA,oqxB,qnrB9,sul2	KPHS_23120,acrA,acrB,clpV/tssH,cpsACP,dotU/tssL,entA,entB,entC,entE,entF,fepA,fepB,fepC,fepD,fepG,fes,fimA,fimB,fimC,fimD,fimE,fimF,fimG,fimH,fimI,fimK,galF,glf,gnd,hcp/tssD,impA/tssA,iroE,manB,manC,mrkA,mrkB,mrkC,mrkD,mrkF,mrkH,mrkI,mrkJ,rcsA,rcsB,sciN/tssJ,tle1,tli1,tssF,tssG,ugd,vasE/tssK,vgrG/tssI,vipA/tssB,vipB/tssC,wbbM,wbbN,wzi,wzm,wzt,yagW/ecpD,yagX/ecpC,yagY/ecpB,yagZ/ecpA,ybdA,ykgK/ecpR
10.6084/m9.figshare.17091293	HATUA Pilot	35	11	Human	Urinary Tract Infection	Urine	Kenya	2018	aac(6')-Ib-cr,aph(3'')-Ib,aph(6)-Id,blaCTX-M-15,blaNDM-1,blaOXA-1,blaSHV-182,dfrA14,fosA,oqxA,oqxB,qnrB9,sul2	KPHS_23120,acrA,acrB,clpV/tssH,cpsACP,dotU/tssL,entA,entB,entC,entE,entF,fepA,fepB,fepC,fepD,fepG,fes,fimA,fimB,fimC,fimD,fimE,fimF,fimG,fimH,fimI,fimK,galF,glf,gnd,hcp/tssD,icmF/tssM,impA/tssA,iroE,manB,manC,mrkA,mrkB,mrkC,mrkD,mrkF,mrkH,mrkI,mrkJ,rcsA,rcsB,sciN/tssJ,tle1,tli1,tssF,tssG,ugd,vasE/tssK,vgrG/tssI,vipA/tssB,vipB/tssC,wbbM,wbbN,wzi,wzm,wzt,yagW/ecpD,yagX/ecpC,yagY/ecpB,yagZ/ecpA,ybdA…
10.6084/m9.figshare.17091293	HATUA Pilot	36	11	Human	Urinary Tract Infection	Urine	Kenya	2018	aph(3'')-Ib,aph(6)-Id,blaCTX-M-15,blaNDM-1,blaOXA-1,blaSHV-182,dfrA14,fosA,oqxA,oqxB,qnrB9,sul2	KPHS_23120,acrA,acrB,clpV/tssH,cpsACP,dotU/tssL,entA,entB,entC,entE,entF,fepA,fepB,fepC,fepD,fepG,fes,fimA,fimB,fimC,fimD,fimE,fimF,fimG,fimH,fimI,fimK,galF,glf,gnd,hcp/tssD,icmF/tssM,impA/tssA,iroE,manB,manC,mrkA,mrkB,mrkC,mrkD,mrkF,mrkH,mrkI,mrkJ,rcsA,rcsB,sciN/tssJ,tle1,tli1,tssF,tssG,ugd,vasE/tssK,vgrG/tssI,vipA/tssB,vipB/tssC,wbbM,wbbN,wzi,wzm,wzt,yagW/ecpD,yagX/ecpC,yagY/ecpB,yagZ/ecpA,ybdA…
10.6084/m9.figshare.17091293	HATUA Pilot	55	11	Human	Urinary Tract Infection	Urine	Kenya	2018	aac(6')-Ib-cr,aph(3'')-Ib,aph(6)-Id,blaCTX-M-15,blaNDM-1,blaOXA-1,blaSHV-182,dfrA14,fosA,oqxA,oqxB,qnrB9,sul2	KPHS_23120,acrA,acrB,clpV/tssH,cpsACP,dotU/tssL,entA,entB,entC,entE,entF,fepA,fepB,fepC,fepD,fepG,fes,fimA,fimB,fimC,fimD,fimE,fimF,fimG,fimH,fimI,fimK,galF,glf,gnd,hcp/tssD,impA/tssA,iroE,manB,manC,mrkA,mrkB,mrkC,mrkD,mrkF,mrkH,mrkI,mrkJ,rcsA,rcsB,sciN/tssJ,tle1,tli1,tssF,tssG,ugd,vasE/tssK,vgrG/tssI,vipA/tssB,vipB/tssC,wbbM,wbbN,wzi,wzm,wzt,yagW/ecpD,yagX/ecpC,yagY/ecpB,yagZ/ecpA,ybdA,ykgK/ecpR
10.6084/m9.figshare.17091293	HATUA Pilot	56	11	Human	Urinary Tract Infection	Urine	Kenya	2018	aac(6')-Ib-cr,aph(3'')-Ib,aph(6)-Id,blaCTX-M-15,blaNDM-1,blaOXA-1,blaSHV-182,dfrA14,fosA,oqxA,oqxB,qnrB9,sul2	KPHS_23120,acrA,acrB,clpV/tssH,cpsACP,dotU/tssL,entA,entB,entC,entE,entF,fepA,fepB,fepC,fepD,fepG,fes,fimA,fimB,fimC,fimD,fimE,fimF,fimG,fimH,fimI,fimK,galF,glf,gnd,hcp/tssD,icmF/tssM,impA/tssA,iroE,manB,manC,mrkA,mrkB,mrkC,mrkD,mrkF,mrkH,mrkI,mrkJ,rcsA,rcsB,sciN/tssJ,tle1,tli1,tssF,tssG,ugd,vasE/tssK,vgrG/tssI,vipA/tssB,vipB/tssC,wbbM,wbbN,wzi,wzm,wzt,yagW/ecpD,yagX/ecpC,yagY/ecpB,yagZ/ecpA,ybdA…
10.6084/m9.figshare.17091293	HATUA Pilot	89	11	Human	Urinary Tract Infection	Urine	Kenya	2018	aac(6')-Ib,aph(3'')-Ib,aph(6)-Id,blaCTX-M-15,blaNDM-1,blaOXA-1,blaSHV-182,dfrA14,fosA,oqxA,oqxB,qnrB9,sul2	KPHS_23120,acrA,acrB,clpV/tssH,cpsACP,dotU/tssL,entA,entB,entC,entE,entF,fepA,fepB,fepC,fepD,fepG,fes,fimA,fimB,fimC,fimD,fimE,fimF,fimG,fimH,fimI,fimK,galF,glf,gnd,hcp/tssD,icmF/tssM,impA/tssA,iroE,manB,manC,mrkA,mrkB,mrkC,mrkD,mrkF,mrkH,mrkI,mrkJ,rcsA,rcsB,sciN/tssJ,tle1,tli1,tssF,tssG,ugd,vasE/tssK,vgrG/tssI,vipA/tssB,vipB/tssC,wbbM,wbbN,wzi,wzm,wzt,yagW/ecpD,yagX/ecpC,yagY/ecpB,yagZ/ecpA,ybdA…
10.6084/m9.figshare.17091293	HATUA Pilot	90	11	Human	Urinary Tract Infection	Urine	Kenya	2018	aadA1,blaLEN24,dfrA1,fosA5,oqxA,oqxB,sul1,tet(A)	acrA,acrB,clpV/tssH,cpsACP,dotU/tssL,entA,entB,entC,entD,entE,entF,fepA,fepB,fepC,fepD,fepG,fes,fimA,fimB,fimC,fimD,fimE,fimF,fimG,fimH,fimI,fimK,galF,gnd,hcp/tssD,icmF/tssM,mrkA,mrkB,mrkC,mrkF,mrkH,mrkI,mrkJ,ompA,rcsA,rcsB,sciN/tssJ,tssF,tssG,ugd,vasE/tssK,vipA/tssB,vipB/tssC,wzi,yagW/ecpD,yagX/ecpC,yagY/ecpB,yagZ/ecpA,ybdA,ykgK/ecpR
10.6084/m9.figshare.17091293	HATUA Pilot	BN14	Undefined	Human	Urinary Tract Infection	Urine	Uganda	2017	ARR-3,aac(6')-Ib-cr,aadA16,aadA5,aph(3'')-Ib,aph(6)-Id,blaCTX-M-15,blaOXA-1,blaSHV-187,blaTEM-1B,catA2,dfrA17,dfrA27,fosA,mdf(A),mph(A),oqxA,oqxB,qnrB6,sul1,sul2,tet(B)	KPHS_23120,acrA,acrB,allB,aslA,clpV/tssH,cpsACP,csgB,dotU/tssL,entA,entB,entC,entD,entE,entF,entS,espL1,espL4,espR1,espX1,espX4,espX5,espY1,fdeC,fepA,fepB,fepC,fepD,fepG,fes,fimA,fimB,fimC,fimD,fimE,fimF,fimG,fimH,fimI,fimK,fyuA,glf,hcp/tssD,icmF/tssM,impA/tssA,iroE,irp1,irp2,iucA,iucB,iucC,iucD,iutA,kfoC,manB,mrkA,mrkB,mrkC,mrkD,mrkF,mrkH,mrkI,mrkJ,ompA,rcsA,rcsB,sciN/tssJ,tle1,tli1,tssF,tssG,va…
10.6084/m9.figshare.17091293	HATUA Pilot	BN16	Undefined	Human	Urinary Tract Infection	Urine	Uganda	2017	ARR-3,aac(6')-Ib-cr,aadA16,aadA5,blaCTX-M-15,blaOXA-1,blaSHV-187,catA2,dfrA17,dfrA27,fosA,mdf(A),mph(A),oqxA,oqxB,qnrB6,sul1,tet(B)	KPHS_23120,acrA,acrB,allB,aslA,clpV/tssH,csgB,dotU/tssL,entA,entB,entC,entD,entE,entF,entS,espL1,espL4,espR1,espX1,espX4,espX5,espY1,fdeC,fepA,fepB,fepC,fepD,fepG,fes,fimA,fimB,fimC,fimD,fimE,fimF,fimG,fimH,fimI,fimK,fyuA,galF,glf,gnd,hcp/tssD,icmF/tssM,impA/tssA,iroE,irp1,iucA,iucB,iucC,iucD,iutA,kfoC,manB,mrkA,mrkB,mrkC,mrkD,mrkF,mrkH,mrkI,mrkJ,ompA,rcsA,rcsB,sciN/tssJ,tle1,tli1,tssF,tssG,vasE/…
10.6084/m9.figshare.17091293	HATUA Pilot	BN7	Undefined	Human	Urinary Tract Infection	Urine	Uganda	2017	ARR-3,aac(6')-Ib-cr,aadA16,aph(6)-Id,blaCTX-M-15,blaSHV-187,blaTEM-1B,catA2,dfrA27,fosA,oqxA,oqxB,qnrB6,sul1	KPHS_23120,acrA,acrB,clpV/tssH,cpsACP,dotU/tssL,entA,entB,entC,entE,entF,fepA,fepB,fepC,fepD,fepG,fes,fimA,fimB,fimC,fimD,fimE,fimF,fimG,fimH,fimI,fimK,fyuA,galF,glf,gnd,hcp/tssD,icmF/tssM,impA/tssA,iroE,irp1,irp2,kfoC,manB,manC,mrkA,mrkB,mrkC,mrkD,mrkF,mrkH,mrkI,mrkJ,rcsA,rcsB,sciN/tssJ,tle1,tli1,tssF,tssG,ugd,vasE/tssK,vgrG/tssI,vipA/tssB,vipB/tssC,wbbM,wbbN,wbbO,wzi,wzm,wzt,yagW/ecpD,yagX/ecpC…
